# Supplementary material for: Circ_RNF13 Regulates the Stemness and Chemosensitivity of Colorectal Cancer by Transcriptional Regulation of DDX27 Mediated by TRIM24 Stabilization
Source: Cancers (Basel). 2022 Dec 16;14(24):6218. doi: 10.3390/cancers14246218 (PMC9776557; doi:10.3390/cancers14246218)
Supplement: Supplementary file 1 [file cancers-14-06218-s001.zip]

Archive with 1 entries (1 files):
- cancers-2011572-supplementary.pdf
